# Supplementary material for: Strength of baseline inter-trial correlations forecasts adaptive capacity in the vestibulo-ocular reflex
Source: PLoS One. 2017 Apr 5;12(4):e0174977. doi: 10.1371/journal.pone.0174977 (PMC5381898; doi:10.1371/journal.pone.0174977)
Supplement: S1 File — (XLS) [file pone.0174977.s001.xls]

## Sheet: VOR adaptation
0.185	0.281		0.299	0.165	0.15	0.192	0.231	0.304	0.252	0.189	0.231		VOR adaptation extent

## Sheet: VOR baseline
0.9482	0.992947	0.941593	1.01873	0.93891	1.00293	1.08327	1.02967	1.04839	0.957087	1.04102	1.04835
0.89468	1.0357	0.93015	0.629862	0.961923	1.03308	0.983721	1.06837	1.0427	1.01139	1.01991	1.06286
0.954822	1.017	0.940038	1.24162	0.928632	1.11682	1.11809	1.05979	1.05001	0.962992	1.03042	1.01986
0.946948	1.01813	0.922496	0.984777	0.952168	1.08889	1.08736	1.02985	1.04564	1.00751	1.03004	1.19827
0.979863	1.01004	0.283319	1.00736	0.928169	1.0783	1.09452	1.05578	1.04235	0.978529	1.01641	1.06082
0.873103	1.01422	0.928651	1.02822	0.964863	1.07557	1.10113	1.04672	1.02207	1.02461	1.0294	1.14641
0.955314	1.02279	0.912115	0.956575	0.958278	1.0663	1.06613	1.0448	1.02236	1.01013	1.03792	1.1329
0.953074	1.0174	0.897832	1.08996	1.0176	1.04967	1.03382	0.997195	1.02219	0.996142	1.0418	1.203
0.970601	1.00213	0.332074	1.01763	0.88245	1.04794	1.04565	1.04414	1.03295	0.995342	1.04749	1.0904
0.958171	0.999627	0.967764	1.06296	0.949258	1.04007	1.09716	1.03275	1.04091	1.01262	1.24963	1.17254
0.955619	1.01337	0.945309	1.01603	0.969772	1.1405	1.05894	1.05512	1.03458	1.05889	1.04042	NaN
0.938988	1.01734	0.914642	1.08018	0.922714	1.09624	1.05637	1.02694	1.03031	1.00455	1.03201	NaN
0.972986	1.03098	0.982543	1.04129	0.850315	1.08675	1.0832	1.04526	1.02185	0.988588	1.06173	NaN
0.952915	1.02808	0.99159	1.07123	1.04613	1.08922	1.07772	1.0187	1.03019	1.0394	1.03163	1.17904
0.970941	1.0012	0.805881	1.01774	1.05568	1.20222	1.06652	1.04552	1.02884	1.15501	1.04175	1.20562
0.971476	1.00526	0.803634	1.02819	0.951304	1.04596	1.00829	1.04381	1.02061	0.905783	1.01155	1.18425
0.969753	1.00518	0.938449	1.00195	0.932943	1.10958	1.06898	1.02993	1.0423	1.22329	1.07597	NaN
0.959091	1.03559	-0.0611685	1.05167	0.951259	1.09999	1.04939	1.02037	1.02279	1.02767	1.05078	1.11536
0.959445	1.01809	0.720111	1.01238	0.93203	1.09407	1.11144	1.05717	1.0419	0.992116	1.03594	1.0142
0.897918	1.09059	0.90905	1.03221	0.958879	1.07375	0.963041	1.03294	1.05157	1.01223	1.04076	1.19009
0.944541	1.06547	0.920969	1.00575	0.909573	1.1327	1.11152	1.04266	0.99757	0.991192	1.05089	1.14956
0.989942	0.998467	0.891732	1.04867	1.01254	1.07126	1.04309	1.01018	0.994125	1.04208	1.05164	1.09274
0.967341	1.00147	0.946641	0.982198	0.916018	1.10259	1.06546	1.03587	1.01402	0.994713	1.09316	1.08364
0.998524	1.02129	0.934444	1.07562	0.98804	1.041	1.09317	1.04957	1.03077	1.01456	0.976324	NaN
0.967843	0.988034	0.909362	1.0312	0.924262	1.03968	1.12614	1.07471	1.0563	0.995793	1.06038	NaN
0.933754	1.01492	0.930547	1.05663	1.00459	1.10534	1.05165	0.997661	1.04669	1.03406	1.02176	1.1187
0.959615	1.0198	0.934809	1.00906	0.98908	1.04948	1.14985	1.05924	1.03545	0.998252	1.05405	1.16744
0.968052	1.0361	0.965829	1.05197	0.968776	1.03455	1.06362	1.05163	1.03089	1.01683	1.06268	1.01174
0.983054	1.01689	0.96712	1.06869	0.831959	1.03347	0.983188	1.01955	1.05412	0.973562	1.06886	1.19862
0.86739	0.993548	1.013	1.09417	1.0248	1.0249	1.06608	1.01407	1.25532	0.999328	1.30503	1.16356
0.956419	1.00961	0.00833119	1.03068	0.909139	1.10165	1.0428	1.01416	1.05332	1.23705	1.03808	1.05912
0.982209	1.05467	0.663639	NaN	0.94681	1.06181	1.0212	1.02147	1.03119	0.999739	1.05286	1.10242
1.02292	1.05548	0.958854	1.02909	0.967682	1.03611	1.11617	1.03965	1.03613	0.953862	1.07615	1.18255
0.98202	1.02549	0.908839	1.0367	0.882415	1.04794	1.02997	1.02035	1.08145	1.00246	1.06087	NaN
0.949458	1.01695	0.958966	1.02601	0.909337	1.09016	1.08889	1.04339	1.04797	0.939007	1.04944	1.22333
0.909608	1.05711	0.532577	1.04885	0.968389	1.04343	1.02469	1.04029	1.11716	1.02422	0.9971	1.09891
0.949359	1.05746	0.934436	0.99064	0.896073	1.06451	1.06847	1.03582	1.03858	0.977814	1.05949	1.0811
0.98069	1.03016	0.900286	1.04012	1.00045	1.07257	1.05114	1.034	1.02693	0.98802	1.0437	1.06529
1.01288	1.03561	0.972859	NaN	0.915131	1.09904	1.14309	1.03347	1.05045	0.968557	1.03045	1.14249
1.02364	1.01327	0.615723	1.09116	0.904612	1.03789	1.07355	1.01586	1.03004	1.02592	1.04014	1.11955
1.01073	0.981244	0.977107	NaN	0.919003	1.07424	1.10703	1.08227	1.22452	1.0368	1.08605	1.11553
0.993767	0.998383	0.97184	1.10148	0.995624	1.02666	1.04972	1.19327	1.01504	1.02386	1.03387	1.14496
0.997413	0.993444	0.94041	1.04356	0.938366	1.02522	1.04734	1.03576	1.05566	1.04273	1.06312	NaN
0.987892	1.07807	0.843474	1.21536	0.970811	1.05786	1.04817	1.03104	NaN	1.01852	0.992489	1.09726
0.985997	1.00804	0.951705	NaN	0.968118	1.09855	0.999322	0.994632	1.0345	1.01137	1.0498	1.12052
0.920544	0.902472	0.940136	1.07711	0.985467	0.97684	1.02997	0.987903	1.01537	1.02432	1.02496	1.2176
0.99154	0.992435	0.928555	1.04419	0.950417	1.03727	1.05678	1.00175	1.0626	0.989954	1.08197	1.22839
1.03466	1.00918	0.902568	1.08952	0.97096	1.0285	0.977441	1.02219	1.02557	0.995937	1.02294	1.12452
0.976984	1.02613	0.911341	1.04977	0.992737	1.07505	1.09472	1.03616	1.03037	0.994422	1.08021	1.10509
1.01554	1.03923	0.941163	1.0745	1.00344	1.04631	0.991375	1.0244	1.03224	0.99422	1.01185	1.11477
0.995756	1.04222	0.952447	1.03688	0.915068	1.1308	1.06351	1.04113	1.0411	1.00223	1.06227	1.06322
1.031	1.04263	0.946411	1.09972	0.996688	1.05006	1.08341	1.05547	1.02465	1.02147	1.02488	1.1902
1.04074	1.01392	0.957495	1.01017	0.940275	1.04704	1.05605	1.04206	1.03316	1.00761	1.05611	NaN
1.0619	1.04044	0.966626	1.10138	1.10363	1.04397	0.998859	0.992948	1.05667	1.03885	1.0245	NaN
1.00551	0.948278	0.940537	NaN	0.957871	1.07305	1.11456	1.03576	1.01477	0.963489	1.07423	1.05644
0.995989	1.04345	-0.00055459	1.07719	0.948217	1.02138	1.05532	1.03712	1.01855	1.02803	1.23421	1.12022
1.01928	1.04657	0.881118	NaN	0.967089	1.03039	1.09281	1.06857	1.00851	1.22535	1.09753	1.19508
1.0234	1.05159	NaN	1.13006	0.995101	1.01607	1.09157	1.02832	1.0234	1.02193	1.02708	1.13081
1.01934	0.697939	0.951557	NaN	0.95337	1.06294	1.10295	1.05012	1.02709	1.02201	1.086	1.20947
1.0219	1.05686	0.94909	1.05492	0.987281	1.02661	0.932944	0.9933	1.06997	1.02947	1.16252	1.14382
1.00468	1.05527	1.03737	1.01695	0.964241	1.0311	1.08214	0.966944	0.953607	1.00642	1.26929	1.12825
1.03858	1.0852	NaN	1.04663	1.00126	1.04516	1.02959	0.993847	1.06133	1.05477	1.02947	1.20197
1.0183	0.999358	0.958804	1.05118	0.981011	1.06411	0.993508	1.04353	1.02617	1.00909	1.07561	1.09746
0.95222	0.977915	0.904316	1.06719	0.996186	1.02317	1.10181	1.01454	1.02672	1.03947	1.01776	1.20244
0.988008	1.02847	0.891269	0.945702	0.951295	1.10792	1.07902	1.03882	1.05404	0.978769	1.07717	1.11457
0.97308	1.03125	0.854997	1.03933	1.00901	1.04411	1.04229	1.00575	1.02628	1.02949	0.372299	1.08542
0.981014	1.03302	0.359741	1.04386	0.943007	1.16557	NaN	1.0311	1.04172	1.01748	1.07051	1.02382
0.984151	1.31691	0.964141	1.02674	0.982581	0.995889	1.03667	0.997068	1.03851	1.02857	1.04287	1.12032
1.0064	1.01356	NaN	NaN	0.863399	1.02664	1.07304	1.00297	1.03859	1.02214	1.06924	1.0988
0.96662	1.0526	NaN	1.04195	1.01541	1.04243	1.04986	1.02593	1.03492	1.00824	1.03268	1.13131
1.00461	NaN	NaN	1.06472	0.975861	1.01147	1.13015	1.02425	1.02736	1.01558	1.07549	1.15803
0.997516	1.13293	NaN	1.09029	1.02467	1.03899	0.957954	1.00253	1.02721	1.04496	1.06735	1.09308
1.0132	1.02322	0.807541	1.39091	0.893637	1.08763	1.07042	1.01547	1.01086	0.998895	1.07479	1.11732
0.970293	1.05071	0.794966	NaN	0.946034	1.04263	1.03442	1.00362	1.00828	1.03415	1.04805	1.1058
1.00766	1.02086	0.956715	1.0639	0.940487	1.07167	1.08729	1.10004	1.07529	1.16438	1.07383	1.08145
0.986606	1.05788	0.918963	1.03267	0.952647	1.07291	1.04152	1.00201	1.0165	1.03603	1.08244	1.06261
0.99758	1.02669	0.948089	1.04261	0.963782	1.08502	1.06544	0.998183	1.02938	1.15562	1.08232	1.08808
1.02021	1.07925	0.93682	NaN	0.969292	1.03972	1.06758	0.990968	1.04699	1.02428	1.06102	NaN
1.03315	1.03694	0.919439	1.06308	1.01424	1.01278	1.10384	1.0392	1.00168	1.00458	1.07402	1.09025
0.876201	1.06831	0.891967	NaN	1.00288	1.01061	1.02986	0.987899	1.02408	1.05426	1.06754	1.06986
1.02814	1.01547	0.889215	1.05664	1.00472	1.10358	1.07311	1.01862	1.04089	1.21552	1.06657	1.09009
0.934623	1.10159	0.872968	1.0651	0.953113	1.04844	1.04077	1.01222	1.04582	1.02264	1.06154	1.08928
1.00686	1.07981	0.999491	1.05884	0.986534	1.03273	1.08082	1.01898	1.04332	1.01987	1.10645	1.11509
0.921701	1.07383	0.902552	1.06772	0.958597	1.03321	1.05477	1.00563	1.04425	1.04541	1.06586	1.19121
1.01973	1.04434	0.890336	1.02711	0.969997	1.0997	1.09077	1.01915	1.05478	1.01297	1.0779	1.04387
0.975664	1.09718	0.5933	1.02392	1.00922	1.00244	1.0717	0.992224	1.03887	1.04984	1.06089	0.981239
1.00788	1.00389	0.869076	1.04424	0.952911	1.01452	1.07346	0.999541	1.0172	1.01892	1.0858	1.13002
0.987076	1.07446	0.944932	1.04586	0.972853	1.12203	1.05158	1.01248	1.04261	1.04724	1.06043	1.0297
1.03256	NaN	0.905014	1.04929	0.928404	1.076	1.1198	1.01152	1.06511	1.03026	1.10625	1.06606
0.987076	1.08311	0.883471	1.03879	0.958156	1.06859	1.04324	1.0113	1.02285	1.07493	1.05648	1.15184
0.995602	1.0976	0.889861	1.04917	0.934105	1.09102	1.00741	1.0137	1.01579	1.01901	1.09024	1.03636
1.02042	1.07223	0.930585	1.04409	0.936722	1.03201	1.12107	0.989282	1.04093	1.04437	NaN	1.19717
0.982889	1.05156	0.928403	1.03973	0.921692	1.08627	1.11409	1.01304	1.00648	1.00891	1.08555	1.09394
1.03588	1.04098	0.945754	1.06487	0.984488	1.01303	0.977374	1.01017	1.02855	1.05093	1.05826	1.10006
1.01795	1.00391	0.950109	1.04696	0.944622	1.11307	1.10765	0.999675	1.02962	0.996132	1.11178	1.04666
1.03479	1.02945	0.895531	1.06166	0.984913	1.01787	1.06724	1.01323	1.06882	1.02776	1.06531	1.11253
1.01875	1.00035	0.949365	1.05065	0.947609	1.03144	1.1119	1.021	1.02379	1.25244	1.07613	1.01531
1.06323	1.02232	0.952871	1.07931	0.95075	1.03245	1.04108	1.03673	1.01218	1.05428	1.05382	1.11573
1.0306	1.01348	0.868207	1.11277	0.966946	1.06724	1.05299	0.98722	1.02116	1.01326	1.07049	1.15457
1.03456	0.976493	1.01212	1.05856	0.943004	1.01453	1.00323	1.00377	1.02989	1.04931	1.06178	1.16359
1.03737	1.01721	NaN	1.03975	0.941792	1.03964	1.06788	1.01207	1.05618	0.989592	1.06947	1.00126
1.03758	0.993747	0.941803	1.02834	0.978775	1.0036	1.0539	1.0129	1.03798	1.02542	1.06817	1.12526
1.02673	1.00977	0.863255	1.01493	0.920808	1.06569	NaN	0.992628	1.01741	1.0162	1.09365	0.984874
1.03722	NaN	1.00391	1.04904	1.06704	1.02391	1.05067	1.02207	1.03819	0.997406	1.10443	1.13375
1.02001	1.03835	0.956487	1.032	0.937628	1.05562	1.09081	0.997012	1.0027	0.979574	1.06968	1.02354
0.993484	1.15009	0.991252	1.02466	0.993908	1.03955	0.990616	0.998367	1.02217	1.06376	1.01567	1.11561
0.99351	1.06899	0.915837	1.01202	0.979335	1.04767	1.09243	1.00361	1.02062	1.04045	1.10325	1.07997
0.9752	NaN	0.890717	1.01648	0.960776	1.05293	1.07093	0.99978	1.03139	1.03521	1.06313	1.06926
1.02701	1.2536	0.961995	1.04877	0.934859	1.01084	NaN	1.01387	1.03145	1.03314	1.07184	1.03501
1.04415	1.06269	0.957722	1.02694	0.99763	1.02416	1.14126	1.01651	1.00748	1.05583	1.0469	1.01547
1.03251	1.02267	0.840569	1.05591	0.95991	1.08177	1.15144	0.96427	1.18325	1.00348	1.05846	1.10407
1.05625	1.02943	0.945859	1.04302	1.03409	1.05007	1.07096	0.819961	1.04093	1.02972	1.08816	1.0468
0.998578	0.998164	0.124389	1.07988	1.00702	1.00903	1.04645	0.967611	0.982104	0.991305	1.10793	1.07707
1.05585	1.03878	1.0008	1.06598	1.0234	1.0426	1.09434	1.02549	1.04105	0.990569	1.02979	1.01398
1.01162	0.954946	0.942237	1.02951	1.20212	1.07676	1.15307	0.997772	1.00461	1.02589	1.06936	1.00766
0.982911	1.00058	1.00218	1.05388	1.02199	1.04562	0.971489	1.05302	1.03735	1.02648	1.05196	1.03404
1.00487	1.00083	0.927946	1.00707	0.968064	1.04169	1.09393	0.950876	1.04573	1.02667	1.08842	1.05554
0.997126	1.02332	0.951659	1.03445	1.03151	NaN	1.06025	0.995613	1.00734	1.05686	1.06513	1.12409
1.04372	1.01645	0.974537	1.02496	0.901943	0.996063	1.07556	1.00282	1.02205	1.04618	1.11243	0.968252
1.0205	1.03963	0.936961	1.05345	0.961707	1.03239	1.0795	1.0078	1.03191	1.03438	1.07825	1.14934
1.00036	0.568539	0.95515	1.04497	0.948486	1.10541	1.09213	0.995554	1.01467	0.989401	1.11859	1.0051
0.974072	1.02186	0.798262	NaN	1.0646	1.06133	1.02817	0.990666	1.03455	1.03361	1.09182	NaN
1.01641	1.03283	0.904275	1.05519	0.939725	1.05915	1.09844	0.989759	1.03611	1.15688	1.08002	1.00737
1.00141	1.02935	0.730571	1.07404	1.00242	1.0386	NaN	1.04017	1.0267	1.04221	1.07194	1.14341
1.03451	1.00446	0.901407	1.03175	0.964853	1.03504	1.06881	1.01654	1.01612	1.00906	1.10229	1.02646
0.912888	1.00886	NaN	1.0264	0.983122	1.18756	1.09116	1.04252	1.02546	1.04025	1.0996	NaN
1.01157	1.05223	0.916797	NaN	0.915682	1.02376	1.16833	1.02823	1.00788	0.9703	1.11885	0.98397
1.04631	1.02091	0.952515	1.14045	1.06548	1.02041	1.09404	0.98565	1.05163	1.06974	1.07794	1.04568
1.04073	1.01287	NaN	1.00564	0.937441	1.10857	1.13487	0.977596	1.01757	1.03058	1.11492	NaN
0.9997	1.03079	0.984046	1.0692	1.00353	1.04135	1.12232	1.02247	1.06233	1.01985	1.05899	1.08711
1.02435	1.01844	0.913365	0.905395	0.945099	1.07833	1.12305	0.982548	1.04198	1.01871	1.10376	NaN
1.0063	1.00205	0.970164	1.07803	1.00762	1.04474	0.976494	1.01041	1.02066	1.01808	1.07372	1.16934
1.00585	1.00099	0.984865	1.02635	0.965586	0.995999	1.1174	0.959885	1.02614	1.03458	1.11222	1.00947
1.01914	1.00673	0.967994	1.02688	1.03154	1.00627	1.09656	0.988111	1.01172	1.04752	1.10606	0.941166
1.01078	1.0221	0.97464	0.991483	0.781751	1.04534	1.10283	0.997438	1.00767	1.00588	1.08693	1.05156
0.976209	1.31688	NaN	1.01701	1.02682	1.06903	1.05576	1.02746	1.05551	1.00643	1.09284	1.19793
1.00736	1.00802	0.955987	1.06765	0.932321	1.00761	NaN	0.984361	1.04545	1.03699	1.08872	1.08433
0.872646	1.05427	0.945634	1.04558	1.0251	1.05306	1.07753	1.0054	1.01901	1.03543	1.04931	1.01808
1.00384	1.01219	0.973336	1.02286	0.93461	1.02943	1.18349	0.993798	1.02158	1.03071	1.09826	1.05725
0.992798	1.02788	0.994912	NaN	0.994439	1.03212	1.03235	0.974216	1.04475	1.04931	1.07582	1.14443
1.05956	1.06835	0.905682	0.983797	1.00881	1.01494	1.08577	1.00815	0.989901	0.985637	1.08694	0.970744
1.00184	1.03809	0.990579	1.01665	1.11969	1.03847	1.09731	1.01685	1.03075	1.03418	1.06156	1.17885
0.985329	1.00593	0.936894	1.133	0.911953	1.03092	1.13833	1.00336	1.03403	1.18482	1.07408	0.748852
0.936775	1.05637	NaN	1.06811	1.03363	1.04822	1.00258	0.998363	0.998813	1.00053	1.08191	1.14599
1.01144	1.0267	0.964818	1.07856	0.933336	1.06451	1.12251	0.983619	1.01122	1.20986	1.07457	1.06368
0.996136	1.01426	0.996875	1.07358	1.02869	1.03167	NaN	0.968709	1.03354	1.03065	1.04232	1.12396
1.02634	1.03494	0.933116	1.0388	0.930965	1.09051	1.07691	0.98158	1.022	1.04808	1.0959	1.09108
1.02257	0.886572	0.886105	1.02587	1.01038	1.01833	1.15765	1.01806	1.01684	1.01974	1.09196	1.11568
1.0272	1.00245	0.905134	1.07063	0.942472	1.09074	NaN	0.98064	1.03785	1.01414	1.05449	1.02831
0.986308	1.05887	0.890854	1.21087	1.01607	1.03565	1.03217	1.01304	1.03544	1.03131	1.0709	1.10206
1.01353	1.02154	0.911051	0.932387	0.901864	1.05471	1.1287	1.01979	1.02306	1.02931	1.10443	0.942772
0.977924	0.895885	0.968091	1.03504	0.998211	1.01382	1.04687	1.01194	1.00039	1.04484	1.06539	1.16326
0.989348	1.04734	0.954299	1.20586	0.932914	0.711508	1.172	0.983822	0.972319	1.01361	1.08316	1.07961
0.921633	1.03914	0.9385	0.974711	1.00456	0.975626	1.00964	0.934226	1.01776	1.03879	1.09565	1.09833
1.05496	1.01374	0.808392	1.06756	0.961342	1.00325	1.1064	1.00418	0.977031	1.04216	1.09641	0.913766
0.973021	1.36903	0.978258	1.04128	0.978049	1.00616	1.09219	1.026	1.01594	1.02467	1.07562	NaN
1.04401	0.999447	0.932722	1.06034	0.950033	1.04559	1.11124	0.981364	0.963946	1.01871	1.13458	1.02286
0.979246	1.0274	NaN	1.02804	1.00405	0.967263	0.971725	1.03202	1.02483	1.0211	1.06828	1.09824
1.03499	0.922999	0.949831	1.03186	0.865562	0.998963	1.10937	0.839448	1.03833	1.01087	1.08838	1.00625
1.0196	1.03223	0.986477	0.949093	0.980405	1.03418	1.0774	1.01486	1.02028	1.00759	1.09401	1.10346
1.05627	1.02541	0.881413	1.14827	0.926528	1.03265	1.12461	0.999277	1.05231	1.01703	1.10158	1.06909
1.02301	1.05558	0.931374	0.923229	1.00732	0.982638	1.0322	1.02576	1.01789	1.00237	1.08049	1.04166
1.04874	1.01181	0.924374	1.03295	0.96426	0.995292	1.12171	0.977663	1.05726	1.00262	1.0966	1.0007
0.963258	1.17514	0.997046	1.04744	0.992463	1.01566	1.09305	0.974331	1.01499	0.986513	1.0891	1.24811
1.02558	1.02606	0.886433	0.96626	0.961026	1.04043	1.12359	1.00545	1.04156	1.01022	1.0945	1.09058
0.991753	1.01634	0.7583	1.13552	0.995146	1.07229	1.00223	0.996004	1.13609	0.990537	1.05043	1.04625
1.02866	0.986214	0.934596	0.924959	0.911188	1.00017	1.17171	1.04989	0.994292	0.994654	1.08901	0.933413
1.02765	1.06636	NaN	0.91015	1.06603	1.02222	1.00342	1.00487	1.04761	1.02685	1.09171	1.03269
1.07518	1.00706	0.873533	1.5009	0.91369	1.02554	1.09787	0.967119	1.01659	0.967056	-0.45034	NaN
1.01605	0.99414	NaN	0.911732	0.989519	0.999065	1.0191	0.998118	1.0161	1.02477	1.0877	0.497734
1.08505	1.05117	0.814311	1.07759	0.856031	1.10139	1.07751	1.02874	1.02613	1.03642	1.08347	1.08834
0.992379	1.04264	0.894871	1.03734	1.03649	1.00432	1.02245	0.999722	1.03533	1.02117	1.06897	1.05893
1.03782	1.08784	0.938445	0.98733	0.909043	0.974374	1.02513	1.00295	1.02491	1.00669	1.06169	1.04974
0.966995	1.04928	NaN	1.00835	1.0023	1.01303	1.12594	1.02283	1.03519	1.03005	1.03591	NaN
1.05297	1.02964	NaN	1.01224	0.933529	1.04824	1.05186	0.984962	1.02817	1.02371	1.10165	NaN
0.985376	1.0293	NaN	1.03341	0.990579	1.03974	1.18563	0.998986	1.02886	0.980561	1.07803	1.04036
1.0466	1.03694	0.911717	1.36757	0.932494	1.04018	1.06754	1.02273	1.03092	0.985846	1.0883	1.1613
0.989556	1.05655	0.884956	1.03701	1.01225	1.0385	NaN	1.00082	1.01997	1.01697	1.05653	1.12279
0.980955	NaN	0.959481	1.05685	0.977602	1.05545	NaN	0.994798	1.01712	1.00821	1.09972	1.0217
0.978804	NaN	0.961487	NaN	1.00071	1.04135	1.03213	1.00627	1.0321	1.06066	1.08297	1.02406
1.02365	NaN	0.939401	1.05334	0.919988	1.01361	1.08439	1.0201	1.01463	0.99927	1.08671	1.10369
0.99035	1.07292	NaN	1.02663	1.00837	1.06544	0.959181	1.03915	1.0294	1.00952	1.107	1.13659
1.03039	1.02959	1.06456	0.889111	0.921318	1.05677	1.06294	0.975623	0.99636	0.993015	1.07208	1.14313
0.999456	1.05344	NaN	1.10119	1.01729	1.02964	1.01309	1.02035	1.0379	1.01473	1.07978	0.869651
1.01307	0.86098	1.01647	0.941689	0.957236	1.02155	1.09538	0.999244	0.959151	0.997571	1.10234	1.09543
1.02012	NaN	0.96003	1.11749	1.00954	1.01082	1.04766	1.02191	1.03702	0.986662	1.06396	1.25298
1.01452	1.04545	0.892913	1.09079	1.00514	1.0144	1.03722	0.99678	1.00636	1.00891	1.05279	1.01977
1.00166	1.09765	0.930991	1.02243	0.98858	1.01267	0.969065	0.993632	1.02771	0.987792	1.05651	1.23048
1.00248	1.01081	0.917409	0.988427	0.946192	1.05176	1.07664	1.0127	1.00714	0.996027	1.0967	0.995424
0.998952	1.05716	0.968176	1.04533	0.997759	1.04292	NaN	1.04842	1.02111	1.03202	1.04464	1.15548
1.06846	NaN	0.946201	1.04141	0.956794	1.03539	1.09462	1.01119	1.0398	1.00272	1.09287	1.00049
1.03248	1.08055	0.913862	1.03669	1.0217	NaN	1.05454	1.04908	1.02126	1.02559	1.0961	1.21654
1.06032	0.853729	0.893781	1.03834	0.986235	1.02277	1.09864	0.990725	1.01396	1.00304	1.09347	0.888932
0.97367	1.07572	0.963006	1.06403	0.989874	0.995598	1.08047	1.01259	1.02954	1.04649	1.08727	1.11584
1.04764	1.00804	0.937512	0.996945	1.0169	1.02807	NaN	0.995846	1.03116	0.890761	1.10154	0.991103
0.869963	1.15701	0.958519	0.955671	1.06979	1.02141	1.00351	0.975509	1.05224	1.14526	1.06198	NaN
0.996454	1.0509	0.95017	1.04031	0.9454	1.02055	1.09573	0.98341	1.00806	1.24437	1.103	0.961172
0.945882	1.05761	0.945084	0.939594	1.11956	1.00007	1.07242	1.02067	1.04227	1.03056	1.09274	1.07737
0.999301	0.951609	0.936061	0.941857	0.930381	1.02847	1.09703	0.983667	1.03029	1.02294	1.11411	0.977563
0.938604	1.00579	0.963208	0.979751	0.97975	1.03456	0.955996	1.00686	1.0384	1.01429	1.02654	1.11136
1.0403	1.01231	0.913365	1.2056	0.981384	1.05964	1.16484	NaN	1.01681	1.06035	1.08859	0.887009
0.980175	1.17791	0.811655	1.02855	0.991204	1.02998	1.10241	1.02374	1.01728	1.08668	1.06508	1.06789
1.02261	1.09436	0.935812	1.14633	0.987548	0.996689	1.07732	1.01648	1.00793	1.48574	1.07622	0.942381
0.990108	1.10526	0.92535	1.03275	0.973996	1.02183	0.903886	1.04566	1.02623	1.05268	1.05922	1.05879
1.02013	1.10026	0.944492	1.00375	0.95281	0.957391	1.04678	0.999975	1.00523	1.01928	1.11611	1.04257
0.961315	1.03955	0.950701	0.832103	1.01314	1.14953	0.969928	0.984159	1.03424	1.00564	1.05517	1.02951
1.02648	1.12453	0.927948	0.969872	0.937392	1.04119	NaN	1.00493	1.00871	1.01465	1.08306	NaN
0.718972	1.05264	0.958262	1.04426	0.990451	0.999363	0.966869	0.990847	1.02079	1.06355	1.05894	NaN
1.00575	NaN	0.941237	1.01238	1.14888	0.979893	1.14832	0.984478	1.02284	1.34068	1.07789	1.09365
1.01785	NaN	0.163445	0.977098	1.00716	0.994586	1.02083	0.975927	1.03415	1.06293	1.078	1.17459
1.03024	NaN	0.927462	1.22925	0.950821	1.0016	1.14741	0.998378	1.0218	1.02299	1.1015	0.954934
0.960573	1.04711	0.927864	1.01173	0.991015	0.992241	1.01489	1.01476	0.974105	1.04444	1.06202	0.844533
1.04903	1.05713	0.979049	0.90063	0.929624	0.999733	1.10795	1.00053	1.04197	1.22756	1.07602	0.980408
0.966869	1.04671	1.00827	1.26667	1.03245	1.10543	1.01469	0.956357	1.03757	1.03498	1.07604	1.17314
1.01665	1.05351	0.959612	1.32209	0.966546	1.02545	1.20985	0.994782	0.986205	1.15214	1.1102	0.957172
1.01503	1.01122	NaN	0.931047	1.08059	0.919983	1.08338	0.98673	1.02585	1.37629	1.0588	1.10245
1.01962	1.07119	0.890929	0.896861	0.963914	0.966696	1.14628	0.95618	1.06525	0.992619	1.1193	1.02077
1.03805	0.982518	0.92988	0.941288	1.00137	0.985923	1.09146	0.99111	1.03272	1.05219	1.06267	1.09505
1.02196	0.998898	0.934155	1.21307	0.993265	1.00357	1.07768	1.00364	1.02218	1.01655	1.34925	0.985673
1.01989	1.03087	0.840383	0.92665	1.02758	1.07282	1.08471	1.00717	1.04425	1.03172	1.07112	1.16396
1.01164	1.04255	1.19598	0.826518	1.03181	1.05334	1.13535	0.968329	1.01474	1.04103	1.12551	1.02875
0.979387	1.02944	NaN	1.01545	1.00782	1.02492	NaN	1.00207	1.03844	1.05524	1.09139	0.848916
0.976578	1.14415	0.907818	1.16261	0.998518	1.03686	1.15757	0.98005	1.01785	1.04004	1.0898	1.03405
0.993093	1.04986	NaN	0.994207	0.971543	1.00077	NaN	1.01051	1.05233	1.06189	1.09851	1.16142
1.01166	1.08815	0.973704	1.0687	0.969963	0.994336	1.07876	1.0132	0.989391	1.01775	1.09234	0.980471
0.909544	1.01517	0.950557	1.04656	1.01241	1.00826	1.1166	1.03519	1.02556	1.05261	1.07107	1.15006
1.01819	1.07546	0.913005	1.04586	0.955151	0.99695	1.1838	1.01953	1.01643	1.0059	1.06485	0.982726
0.986715	0.996647	0.96601	1.00937	0.973993	1.06438	0.992156	0.999466	1.03822	1.06903	1.0401	1.13151
1.02143	1.0645	0.96134	0.984876	0.909033	1.03829	1.14987	0.958386	1.02418	1.04197	1.11677	0.947183
0.989006	1.0074	0.708807	1.00499	1.0444	1.02216	1.07185	1.01321	1.01739	1.06946	1.07161	1.22467
1.02097	0.990695	0.914606	1.03745	0.958253	1.00488	1.16389	0.969327	1.02929	1.0552	1.1011	0.980008
1.02614	1.32955	1.05201	1.03717	0.977357	1.02495	1.08564	1.00908	1.04205	1.04073	1.06802	1.08244
0.981791	1.07641	0.956107	1.07728	0.926581	1.02752	1.16354	0.997238	1.04089	1.46726	1.10497	0.967394
0.938604	1.05853	NaN	0.891618	1.04902	0.924454	NaN	1.06452	1.0859	1.04515	1.05311	0.915214
1.03655	1.08317	NaN	1.08611	0.95971	1.00613	1.11689	0.995083	0.994923	0.997781	1.06204	0.979827
0.971963	1.00343	0.921195	0.820827	0.985186	1.00554	0.9813	1.02437	1.03199	1.44963	1.08429	1.06344
1.03105	1.01843	0.623352	1.02361	0.969814	1.00069	NaN	0.984392	1.04861	1.02036	1.06347	1.00498
1.0323	1.03726	NaN	0.946981	1.03251	0.994667	1.05964	1.01628	1.03496	1.07606	1.06543	1.09363
1.02746	1.06487	0.435091	1.01266	0.99486	1.12107	NaN	1.02376	1.01703	1.06088	1.06928	0.956011
1.00267	1.00894	0.0436914	0.931324	1.04253	0.99948	1.07914	1.01027	0.978416	1.05648	1.08527	1.12848
1.0182	1.06547	0.598263	0.997763	1.03596	0.997082	1.11746	1.01491	1.0229	1.02503	1.06065	0.993305
1.06256	1.06501	0.796399	1.40218	1.00486	1.00787	1.02727	0.994398	1.0069	1.04284	1.07685	1.1113
0.986792	0.98313	0.879059	NaN	0.945333	1.05652	1.17692	0.996885	1.01865	1.02077	1.10789	0.96567
1.01519	0.99627	0.891037	1.03483	1.00143	1.02119	1.00447	1.02313	1.02225	1.0539	0.873772	1.13853
1.04524	1.01057	0.93189	1.02642	1.02471	1.01357	1.06935	0.9837	1.02741	1.00545	1.09439	1.02545
0.958573	1.17783	0.74414	1.00268	1.04413	0.992614	0.998393	0.999423	0.889774	1.02111	1.04527	1.13443
1.03188	0.921568	0.916729	1.02796	1.00591	0.996284	1.18683	1.00385	1.03326	0.994393	NaN	0.975282
1.03471	1.13945	0.838208	1.09363	1.01386	1.00429	0.996927	1.01267	1.0315	1.06121	1.08536	1.0195
1.03357	1.03196	0.990031	1.03537	0.964654	0.996642	1.11129	0.968389	1.00939	1.00528	1.10417	0.997212
0.982937	1.02712	0.94873	1.04961	1.00066	1.00773	1.03634	1.01911	1.02013	1.07022	NaN	1.23488
1.03697	0.951269	0.901133	0.988656	1.01867	1.05843	1.11071	1.02383	1.03342	0.981656	1.11503	0.928072
0.972035	1.06462	NaN	0.889292	1.03745	0.994747	0.983677	0.854228	1.03642	1.05402	1.04104	1.14028
1.02634	1.02881	NaN	1.05501	0.992923	1.0217	1.12998	1.02641	1.02583	1.04007	1.08788	1.0492
0.911084	1.05221	0.746189	1.03005	1.01025	0.984155	0.987922	1.01235	1.02092	1.00914	1.06149	1.17164
1.05329	1.0722	0.864557	1.41037	0.987217	1.06479	0.995738	1.00955	1.02472	1.05526	1.12644	1.0001
0.985341	1.05263	0.756619	1.17987	1.01507	1.03982	0.99242	1.01781	1.03147	1.02961	1.05253	1.10982
1.00593	1.08693	0.827092	1.25359	0.978908	1.04069	1.14086	1.02351	0.975439	1.02808	1.09362	0.969134
1.05745	0.993921	0.837407	1.19319	0.95349	1.03826	1.05527	1.03233	1.03706	1.07269	1.06282	1.07689
1.03511	1.07469	0.795019	0.875873	1.0322	1.04456	1.11314	1.02803	1.00965	1.02453	1.1168	1.01712
1.02383	1.02339	0.496267	NaN	0.971574	1.00966	1.06528	1.02936	1.03899	1.04286	1.05603	1.1391
1.02437	1.10029	0.692011	0.836602	0.869128	1.01865	1.15175	0.961971	1.01484	1.07214	1.10943	0.981855
0.999292	1.02325	0.757384	1.12667	1.00823	1.01951	1.11491	1.0029	1.06124	1.03625	1.04625	1.18022
1.02369	1.07765	NaN	1.18168	0.959808	0.977757	0.942329	1.02258	1.0194	1.0413	1.0844	1.06543
1.05059	1.01819	0.777633	0.914864	0.983787	1.0285	NaN	0.987677	1.00971	1.11956	1.08626	NaN
1.0435	1.06271	0.866905	1.04791	0.9972	1.05694	1.14742	1.1536	1.01394	0.986365	1.10915	0.962433
0.992506	1.16026	0.943116	1.08121	0.960403	1.00747	0.991003	1.01879	1.03642	1.06573	1.08192	1.22515
1.02612	1.06376	0.729613	NaN	0.994728	NaN	1.18858	0.994316	1.04454	1.07845	1.08819	1.01289
1.00617	1.02583	0.882072	NaN	1.0046	1.0253	1.02138	0.995102	1.13076	1.02996	1.0482	1.11442
1.04023	1.08056	0.929998	NaN	0.971946	1.02186	1.13126	0.98989	0.691317	1.19818	1.08243	0.9616
1.02475	1.03818	0.968039	NaN	1.00633	1.00707	1.0869	1.01503	1.06279	1.05526	1.46272	1.16523
1.0078	1.07804	0.63428	1.01226	0.973646	1.06791	1.1139	0.99529	1.02061	1.02785	1.10796	0.972346
1.04122	1.05242	0.90446	1.06453	1.01204	1.01519	1.10266	1.01259	1.03877	1.39639	1.0672	1.23443
1.01767	1.07382	0.906779	1.00183	0.97323	1.02495	1.11288	1.02903	1.01376	1.02234	1.19519	0.996051
1.06806	0.999459	0.116525	NaN	1.00017	1.03016	0.993125	1.02423	1.05271	1.05755	1.07069	1.11505
1.03615	1.0299	0.870486	0.92701	0.828901	1.04294	1.13381	1.01835	1.0184	1.03475	1.03241	1.01339
0.940821	1.03592	0.418995	1.1009	1.06683	1.02498	NaN	1.03445	1.06908	1.05006	1.07156	1.13489
1.0666	1.08544	0.952062	0.940147	0.974258	1.02414	1.09225	0.976006	1.015	1.0463	1.08883	1.00423
0.987678	1.03405	0.922154	1.05467	1.14502	1.00606	1.01881	1.01938	1.01812	1.02651	1.06575	1.13758
1.03544	1.07495	1.02319	0.998529	0.98264	1.00723	1.09303	1.0359	0.974666	1.06698	1.07236	NaN
0.972089	1.00529	NaN	1.19432	0.99792	1.01691	1.15196	1.00261	1.01772	1.07127	1.0659	1.0007
1.04653	1.07129	0.925709	1.01577	0.997789	1.0199	1.08862	1.01104	0.984503	1.0474	1.14575	0.968914
0.980907	1.01036	1.00317	1.0172	1.02417	1.00534	1.16206	0.987501	1.01808	1.07155	1.06514	1.07935
1.04164	1.05971	0.920193	0.881188	1.03821	1.09708	1.09964	1.00189	1.03183	1.04509	1.0813	0.999517
1.03634	1.00547	0.930821	0.949723	1.26512	1.00817	1.01372	0.97727	1.00469	1.05842	1.04459	1.1902
1.02291	1.04027	0.946521	1.05175	0.901918	1.01538	1.06041	0.985643	1.00676	1.04426	1.08489	0.950716
1.00111	1.02107	0.928	0.83864	0.980258	1.00392	NaN	0.979687	1.03088	1.05703	1.08011	1.17743
1.01259	1.01317	0.913108	1.1289	0.951455	1.08604	1.10017	1.00902	1.03571	1.03936	1.07113	0.983903
1.02234	0.980926	0.92999	0.777199	1.02362	1.05157	1.01599	1.02425	1.03923	1.07044	1.04188	1.07711
0.989892	1.03858	0.939893	1.21133	0.97082	1.0321	1.228	0.998379	1.05211	1.03798	1.12824	1.01226
1.01988	1.00589	0.946212	1.51915	0.999729	1.02334	1.01418	1.02896	1.04399	1.08039	1.09674	1.17925
1.03062	1.07521	0.893977	1.05381	1.0273	1.04872	1.10795	1.05668	1.02704	1.06286	1.08539	0.951886
0.980431	0.989629	0.954804	0.740276	0.97325	1.02255	0.871049	1.03106	0.998637	1.03296	1.07837	1.10214
1.04108	1.10052	0.921016	1.52621	1.00467	1.10574	1.11229	1.00644	1.01366	1.04707	1.11219	0.988264
0.977761	1.01189	0.979089	1.07454	0.979082	1.02068	1.02327	1.01346	1.04561	1.07089	1.06737	0.980312
1.05591	1.06862	0.97083	1.07997	1.06244	1.12592	1.12955	1.02562	1.02958	1.04824	1.12636	0.973988
1.0085	0.99941	0.947553	0.988589	1.11857	1.0089	0.989558	1.02452	1.04507	1.05084	1.04696	1.13957
1.04941	1.0611	0.915979	1.00422	0.982727	0.975326	1.16611	1.0246	1.0349	1.02609	1.07763	0.999117
1.01884	0.868907	0.946043	1.29534	1.0732	0.997588	0.980867	0.75182	1.03713	1.03789	1.09184	1.12244
1.05906	1.05037	0.930826	1.17186	0.995931	0.995704	1.16777	1.03538	1.04083	1.06922	1.11521	0.967794
0.993447	0.694061	0.937631	1.01386	1.1066	1.01594	1.03827	0.989232	1.03257	1.07609	1.07807	1.09443
1.05782	1.04803	0.899212	1.05071	0.964568	0.989357	1.0462	1.02881	1.02133	1.05015	1.12462	0.966263
0.996471	1.01997	0.913441	1.03866	0.96095	1.02088	0.971759	1.00412	1.03972	1.04215	1.06247	1.16799
1.03929	1.0483	0.962047	0.999657	0.968844	0.98218	1.02446	1.03313	1.02703	1.03635	1.09791	0.995238
1.01294	1.01607	0.698132	0.975192	0.997776	1.01683	0.979722	1.05353	1.04001	1.05019	1.07103	1.1711
1.06481	-0.301349	0.367838	0.995506	0.923077	1.05875	1.09694	1.01151	1.03838	1.0401	NaN	1.07961
1.01696	1.03304	0.888838	1.06385	0.985334	1.04223	0.994385	1.02582	1.03353	1.0695	1.06584	1.13274
1.0304	1.11579	NaN	1.00273	0.960704	1.0434	0.924805	0.996203	1.01484	1.03794	1.08389	0.978603
0.982635	NaN	0.170836	1.01673	0.997671	1.01296	1.01353	1.01198	0.976423	1.04699	1.06294	1.12546
1.01604	1.07581	0.921084	1.07707	1.04659	1.08008	1.09073	1.01093	1.01158	1.04969	1.10307	0.976665
1.04973	0.994764	0.927767	1.1645	0.998175	1.01574	1.08552	0.996141	1.02443	1.05407	1.07782	1.16327
1.04524	1.04593	0.885456	1.00603	0.925901	1.00198	1.13241	0.982979	1.03898	1.03071	0.935557	1.00702
0.992426	1.02932	1.04831	0.977225	0.992582	1.0264	1.01726	1.03794	1.04999	1.07777	1.08048	1.11032
1.01144	NaN	0.898139	1.14419	0.968559	0.925609	1.09901	1.01631	1.04713	1.05373	1.13737	1.01719
1.04361	1.01441	0.917269	1.04468	1.01195	NaN	1.15404	1.01426	1.02907	1.06998	1.06051	1.10311
1.02937	1.43764	0.820048	0.990448	0.887392	1.02471	1.16502	0.989334	0.997301	1.06055	1.09387	0.989974
1.03375	0.982742	NaN	1.01467	1.03491	0.952454	1.01864	1.00432	1.05241	1.05397	1.05275	1.12484
0.892866	1.09112	NaN	1.09681	0.979889	1.04402	1.04489	1.02166	1.0234	1.04701	1.08653	1.04085
0.903719	1.02557	0.923625	0.966761	0.911883	1.00317	1.02316	1.02135	1.04265	1.02094	1.0502	1.07861
0.988499	1.17742	-0.173587	0.889682	0.93067	1.00658	1.07948	0.990907	1.05851	1.02568	1.10984	0.975235
0.961486	1.04317	0.882979	1.09241	0.985418	0.998787	0.968608	1.00138	1.00416	1.0628	1.09007	1.11795
1.01212	1.04979	0.61549	1.08	0.972903	0.637915	1.12099	1.0204	1.01558	1.04942	1.08482	0.999938
0.786002	1.04978	0.600914	0.748586	1.00059	0.727191	1.21651	0.987948	1.07361	1.05484	1.05221	1.27147
1.02676	1.06791	0.830577	1.03933	0.919379	0.402414	1.10705	0.902236	0.998219	1.03605	1.08841	0.958903
0.990681	1.01795	0.227707	0.900021	1.04105	1.01579	NaN	1.00299	1.03613	1.04944	1.26542	1.19509
1.03388	1.13635	0.736862	1.20331	0.94999	1.02976	1.12414	0.991296	1.04112	1.00932	1.06749	1.01421
1.00655	1.01124	NaN	1.21979	1.00231	0.983889	1.03866	1.01017	1.04084	1.07222	1.00573	0.872861
1.0112	1.07287	0.751228	1.16064	0.955704	1.03057	1.14893	0.958887	1.01185	1.04256	1.05752	1.00276
0.985176	NaN	NaN	0.978396	1.09399	1.0507	1.0314	1.01291	1.0506	1.05258	1.049	1.24469
1.02324	1.06877	0.677352	1.02581	1.06709	0.547292	1.31103	NaN	1.02763	1.02374	0.823591	0.979453
1.03221	1.00687	0.836756	1.03638	1.01148	1.07333	NaN	1.01452	1.04442	1.07756	1.02075	1.02793
1.0303	1.0175	0.653558	0.980276	0.985595	1.03604	1.14494	1.00006	1.0012	1.03948	1.09692	1.0021
0.919544	1.03	0.763198	0.82343	0.958036	1.03577	1.0298	1.00623	1.06653	1.07081	1.03044	1.00638
1.00377	1.04012	0.747273	1.04459	NaN	0.977578	1.08479	1.01395	1.06113	1.03331	NaN	1.00565
1.00414	0.978123	0.733004	1.2188	1.03307	1.00648	1.08763	1.00097	1.04544	1.05673	1.07345	1.13075
1.01997	1.02404	0.838658	0.837518	0.949178	1.00084	0.992094	1.00321	1.00465	1.02713	1.06887	0.991247
0.99812	1.0906	0.454071	1.04694	1.05133	1.00126	1.17208	0.903722	1.06228	1.06234	1.07594	1.05709
1.02661	1.00987	NaN	1.00181	0.937954	NaN	1.20921	1.00384	1.03879	1.02213	1.09785	1.02284
1.00024	0.96566	NaN	0.488967	1.01491	1.0367	1.08438	1.02007	1.04016	1.04444	1.04492	1.11782
1.07968	1.11308	0.876184	0.872219	0.958743	1.0069	1.41	0.963153	1.04101	1.02534	1.08988	1.09578
1.01662	1.04499	NaN	0.91247	1.08573	NaN	1.05622	1.00242	1.05436	1.03036	0.950391	1.05588
1.03745	1.0354	0.917179	1.15647	1.01314	1.07524	1.27264	1.0425	1.00406	1.05757	1.06018	1.03734
1.01027	1.08537	0.899375	NaN	1.03687	1.03883	1.10402	1.02338	1.05608	1.0532	0.603879	1.17687
1.06549	1.05507	0.957534	1.01924	0.874789	0.989856	1.16305	1.03136	1.05749	1.0422	NaN	1.0261
1.02329	0.98056	1.01013	0.879932	1.00471	1.00974	0.772275	1.03107	1.03739	1.05428	1.03319	1.22453
1.04327	1.14811	0.943675	1.20816	0.980454	0.665094	1.10705	1.01408	1.04696	1.03893	1.08941	NaN
1.04011	NaN	NaN	0.879993	1.02215	1.01649	1.00174	0.98519	1.03724	1.06417	1.05542	NaN
1.06248	1.05681	0.817042	0.81145	0.988549	1.01798	1.2669	0.984481	1.0361	1.06638	1.05866	1.00339
0.947082	NaN	0.895905	1.10314	1.00078	1.00433	1.23239	1.03846	1.01226	1.07819	1.05864	1.22126
1.02182	1.09233	0.789541	1.0394	1.00725	NaN	NaN	0.985955	1.0112	1.03635	0.12375	1.07039
1.01887	1.03159	0.812108	0.862569	1.08738	1.06916	1.05681	1.00038	1.04241	1.07123	1.09772	1.17563
1.02193	1.08546	NaN	0.758127	0.941559	0.99816	1.16059	0.993747	1.00897	1.03327	1.1095	0.953802
1.04123	1.05199	0.981731	0.984405	1.01638	1.00009	1.15785	0.844095	1.0248	1.04843	1.00688	1.17521
1.03155	1.00647	1.01913	0.981149	0.942085	1.06677	1.26048	1.02372	1.03818	1.05802	1.0957	1.06605
0.98572	0.983502	0.911878	1.06723	1.01709	0.974282	1.15924	0.993885	1.07717	1.05848	1.04365	1.28501
1.03996	1.01646	0.906962	0.992776	0.995178	1.04252	1.03454	0.993954	1.00746	1.05029	1.07364	1.01342
1.01306	1.04734	0.916407	0.920629	1.02192	0.983426	0.803843	1.02535	1.03856	1.08368	1.05159	1.06354
1.07448	1.05818	0.90405	0.812607	0.974426	1.01369	1.1018	1.00046	1.08307	1.06658	1.08108	1.00079
1.03453	0.966755	0.961842	1.09264	1.01926	NaN	1.07498	1.01627	1.04601	1.04627	1.09453	1.1608
0.871898	1.06679	0.733661	0.910228	0.955491	1.02701	1.11485	1.02549	0.982903	1.04089	1.04701	0.97039
1.06756	1.01793	0.983588	0.799362	1.02497	1.01429	NaN	1.02543	1.01777	1.04869	1.06279	1.20525
0.998962	1.02237	0.698924	0.999495	0.940591	1.02951	1.13442	0.942313	1.00502	1.03461	-1.55035	0.988029
1.05767	0.805236	0.819999	0.784068	1.05577	1.00753	1.2388	1.02073	0.907455	1.05967	0.875359	1.08763
0.986937	0.996381	0.873725	1.23737	1.03845	0.978626	1.11649	1.00273	1.02897	1.03337	0.0862231	0.992545
1.05226	1.04502	NaN	0.606229	1.03063	1.00736	1.09909	1.01221	1.10235	1.06629	1.07494	1.17564
1.01147	1.00449	0.950899	1.01931	0.963387	NaN	1.09022	0.976503	1.02796	1.02441	1.08604	NaN
1.05655	1.03735	0.875487	0.68324	1.05081	1.00905	0.904225	1.03104	0.986142	1.047	1.07591	NaN
1.03035	0.998667	0.919099	1.0163	0.988729	1.06844	1.09737	0.988715	1.02605	1.02856	1.07972	0.954498
1.03814	1.02519	NaN	1.08067	1.02988	1.03502	1.07642	1.03764	1.02945	1.04229	1.05506	1.10167
0.973446	1.01594	0.941693	0.999797	0.969536	1.02889	1.09315	1.03851	1.0228	1.04857	1.10845	1.03655
1.05012	1.05762	NaN	0.99385	1.04511	1.02387	1.01543	1.01779	1.03839	1.04668	0.997487	1.081
1.05038	0.991271	0.944257	0.993833	0.994626	NaN	1.11692	0.986963	1.04243	1.02288	1.10048	1.06708
1.00964	0.968592	0.909282	1.12738	1.03274	1.04231	1.03825	0.995888	1.05188	1.12087	1.15047	1.1418
1.01303	0.990925	0.929175	1.00714	1.01754	0.735719	1.08301	1.00314	1.0216	1.04578	1.06123	1.02904
1.01141	1.04394	0.862356	0.969876	1.05801	1.04912	0.973795	1.02059	1.05023	1.05307	1.01567	1.09894
0.962685	1.00006	NaN	1.00246	1.02199	NaN	1.14615	1.03393	1.01304	1.03859	1.09487	1.00501
1.01039	1.04722	NaN	0.9924	1.06714	0.967961	0.951788	1.0056	1.04	1.10222	1.05614	1.16236
0.996154	1.01989	0.744393	1.0003	0.906659	1.02869	1.14335	1.00669	1.03706	1.04692	1.12584	1.01485
1.00869	0.869176	NaN	1.14726	1.00582	1.02996	0.972652	1.01599	0.978016	1.0459	1.06927	1.09399
0.965423	1.02044	0.843342	1.11101	1.0712	1.0497	1.18494	1.00151	1.05026	1.04782	1.10103	1.02103
1.03063	0.91663	0.504626	0.688695	1.0007	1.01392	1.03343	NaN	1.04649	1.10404	1.07907	1.19842
1.01732	1.07303	0.898471	0.587531	0.795005	NaN	NaN	1.0209	1.01359	1.17348	1.08515	0.989565
1.03632	0.998277	0.945748	0.820996	1.04222	1.02158	1.06659	1.00272	1.05304	1.05564	1.06278	1.00007
0.985619	1.03534	0.955898	1.03303	1.01435	1.02125	1.14528	0.89852	1.05258	1.03957	1.00196	1.07639
1.04586	1.03392	0.994879	0.891864	1.04914	0.972553	1.02153	NaN	1.04199	1.0798	1.04022	1.21536
0.972097	0.986584	0.966297	1.1456	0.980321	NaN	1.06616	1.00922	1.01049	1.07262	1.16279	-0.664328
1.03532	1.0497	0.946194	1.00345	1.08574	1.01475	1.03089	1.01803	1.04552	1.06358	1.09544	1.15802
0.98666	0.99984	0.942096	0.871618	1.113	0.991883	1.14778	1.005	0.988366	1.07979	1.13048	1.0302
1.00094	1.04672	0.99054	1.00993	1.09466	1.02018	1.05132	1.00788	1.04317	1.0627	1.0658	1.14733
0.982176	0.91715	0.96761	0.990585	1.0209	NaN	1.11836	0.963376	1.04997	1.0318	1.07212	1.04918
1.0505	1.03959	0.976612	0.859725	1.02443	1.02931	1.06486	1.02299	1.07836	1.09407	1.08429	1.09457
0.961304	0.956844	0.945647	0.987038	0.983782	0.963785	1.06631	0.981938	1.03269	1.04737	1.12408	0.993379
1.03036	1.01136	NaN	1.06436	0.989075	1.03525	1.04436	1.00823	1.01744	1.04362	1.29189	1.12891
1.0107	1.03918	0.950307	0.998951	0.99004	0.882949	1.13408	0.977483	1.04928	1.04865	1.08421	1.02623
1.0471	1.039	0.934383	1.07162	1.04696	NaN	1.05672	1.01244	1.06844	1.04667	1.09479	1.11997
0.979377	1.00282	NaN	0.883355	0.985443	1.0274	1.16157	1.00569	1.02213	1.03603	1.05262	1.01921
1.01852	1.42806	1.00029	0.956142	0.98736	1.00085	0.986856	1.01564	1.02373	1.07821	1.03078	1.09659
0.956842	1.07418	NaN	0.937735	1.00839	0.973667	1.10278	0.90046	1.04637	1.0411	1.06585	1.05523
1.01793	1.05046	0.954089	NaN	1.06716	1.01511	1.07568	1.04577	1.05973	1.02871	1.01114	1.11633
1.01515	0.976987	0.795708	1.18844	0.990633	0.964884	1.11403	1.03151	1.03346	1.03081	1.0899	1.0236
1.04489	1.09068	0.896172	1.0693	1.0795	0.990418	1.07269	0.86214	1.03181	1.05764	1.05505	1.10078
1.00699	1.02011	0.933567	0.916808	0.991356	1.00722	1.22507	0.996971	1.02519	1.01447	1.06735	1.12098
1.05149	1.01439	0.822415	1.04275	1.07307	NaN	1.05213	0.960073	1.05718	1.0405	1.06875	1.09465
1.05847	1.01199	1.41408	1.00398	1.0786	1.02711	1.07688	0.991745	1.03587	1.0294	1.05451	0.993258
1.03296	1.0778	0.931163	0.762475	1.04656	1.01359	1.08332	0.973502	1.06327	1.02807	1.07508	1.06073
1.00783	1.01214	0.927862	1.27175	0.970935	1.0933	1.10209	0.967603	1.02198	1.03051	1.07425	0.973665
1.05122	1.06175	NaN	1.05257	1.0607	1.11562	1.13125	1.02576	1.08965	1.07614	1.00911	1.09568
1.03638	1.02466	0.952902	1.21579	0.948199	0.992461	1.14481	0.973695	1.05321	1.30489	1.08273	1.05831
1.05156	1.10307	0.938657	1.43724	0.974394	1.09356	1.1303	1.01987	1.04276	1.06706	1.05644	1.12427
0.998028	1.4085	0.900655	0.940781	1.01174	1.09045	1.22707	0.980737	1.02048	1.00548	1.09443	0.989052
1.04401	1.07149	0.945364	0.970186	1.07295	1.0157	1.10263	0.996156	1.04001	1.04253	1.04559	1.07286
1.00632	1.01414	0.889085	0.770101	1.07749	0.769379	1.12109	1.01332	1.02756	1.0634	1.031	1.06614
0.98453	1.05624	0.898579	0.862236	1.03147	1.02015	1.06262	1.02956	1.00319	1.06081	1.07886	1.11962
1.03544	0.968348	NaN	1.03177	0.974745	1.05916	NaN	0.957974	1.04457	1.00586	1.04201	NaN
1.05604	1.04517	0.89289	1.10182	1.03967	1.03032	0.978226	0.994794	1.07926	1.07133	1.0519	1.08808
0.966195	1.03851	0.912887	1.12569	0.966813	1.01351	NaN	1.02149	1.02483	0.961812	1.59238	1.02655
1.04543	1.04634	0.839146	1.08115	1.03761	1.00534	1.05551	1.02755	1.06697	1.06677	1.35915	1.12037
1.0339	1.04638	0.863457	1.23512	0.944462	0.994083	1.19477	1.00526	1.02604	1.06602	1.08561	1.02841
1.02471	1.04856	0.844419	0.939084	1.02244	0.784407	1.09847	0.994087	1.04572	1.04037	1.46937	1.06801
0.941028	1.04583	0.93173	0.951559	0.999306	0.899961	1.19108	0.997862	1.04564	1.06826	1.07838	1.0058
1.03709	1.08879	0.721567	0.82595	1.06434	NaN	1.15778	1.01026	1.0078	1.0298	NaN	1.08701
0.987172	1.14935	0.956978	0.977799	0.96839	1.05406	1.23821	0.977536	1.00681	1.03982	1.11344	0.938072
1.05535	1.0418	0.92596	0.965076	1.06341	1.042	1.03588	1.00349	1.04362	1.05671	1.07119	1.08487

## Sheet: Information
VOR adaptation - difference between pre- and post-adaptation VOR gains (adaptation extent)
VOR baseline - baseline VOR gains. NaN = blink (bad trial)
Subjects C and L omitted from analysis due to excessive blinking.
